# Supplementary material for: Improvement of dyspnea after bariatric surgery is associated with increased Expiratory Reserve Volume: A prospective follow-up study of 45 patients
Source: PLoS One. 2017 Sep 20;12(9):e0185058. doi: 10.1371/journal.pone.0185058 (PMC5607210; doi:10.1371/journal.pone.0185058)
Supplement: S1 File — (XLSX) [file pone.0185058.s001.xlsx]

## Sheet: Feuil1
n°	age	male	surgery	smoking	smoking2	smoking previous	smoking current	smoking PY	diabetes	hypertensi	dyslipid	SAS	antihypert	oral antidiabetic	insulin	anticholest	weight	weight2	height	height2	waist	waist2	hip	hip2	WM/HM	WM/HM2	BMI	BMI2	mMRC	mMRC	mMRC2	laboratory parameters	Hb (g/L)	Hb (g/L)2	CRP (mg/L)	CRP (mg/L)2	pro-BNP (pg/mL)	pro-BNP (pg/mL)2	ASAT (UI/L)	ASAT (UI/L)2	ALAT (UI/L)	ALAT (UI/L)2	Gamma-GT (UI/L)	Gamma-GT (UI/L)2	ALP (UI/L)	ALP(UI/L)2	Albumin (g/L)	Albumin (g/L)2	TG (mmol/L)
1	58	0	Sleeve gastrectomy	1	1	1	0	30	1	0	0	0	0	1	0	0	102	81	159	159		105		117		0.897436	40.3465	32.0399		3	0		137	138	6	2.3		53	23	23	29	22	35	18		79	44	43	3.67
2	54	0	Sleeve gastrectomy	0	0				0	1	0	0	1	0	0	0	145	108	167	167		121		126		0.960317	51.9918	38.7249		2	1		127	140	16	8	50	50	23	23	27	33	38	49	87	119	35	39	1.37
3	54	0	Sleeve gastrectomy	0	0				0	0	0	0	0	0	0	0	133	120	157	157	138	120	160	149	0.8625	0.805369	53.9576	48.6835		2	2		138		21	19	71	74	23	19	20	17	19	15	87	78	40		0.93
4	24	0	Sleeve gastrectomy	1	1	0	1	2	0	0	0	0	0	0	0	0	131	117	169	169	126	118	149	142	0.845638	0.830986	45.8667	40.965		2	1		146	132	14	9	50	63	29	22	23	22	33	28	129	110	42	42	1.33
5	53	0	Bypass	1	1	0	1	34	0	0	0	1	0	0	0	0	107	95	166	166		113		108		1.0463	38.83	34.4753		2	0		151	143	11	1.8	50	76	41	19	115	25	55	18	83	109	42	42	3.17
6	48	0	Sleeve gastrectomy	0	0				0	0	0	0	0	0	0	0	115	90	168	168	116		137		0.846715		40.7455	31.8878		1	1		132		6.4	3.6	66	50	19	17	26	13	16	12	49	47	44	43	0.65
7	28	1	Sleeve gastrectomy	0	0				0	1	0	1	1	0	0	0	167	140	175	175	155	126	173	138	0.895954	0.913043	54.5306	45.7143		1	1		121	111	7.5	6.3	50	50	40	24	48	27	22	13	62	71	45	45	1.09
8	21	0	Sleeve gastrectomy	0	0				0	0	0	0	0	0	0	0	120	87	169	169	112	87		107		0.813084	42.0153	30.4611		3	1		125		4.4		50		14		24		13		63		36		0.71
9	41	0	Sleeve gastrectomy	0	0				0	0	0	0	0	0	0	0	118	101	158	158	118	106	148	135	0.797297	0.785185	47.2681	40.4583		1	0		136	131		3.5		62		20		12		24		73		41	1.88
10	31	0	Sleeve gastrectomy	0	0				0	0	0	0	0	0	0	0	128	114	165	165	136	108	155	143	0.877419	0.755245	47.0156	41.8733		1	0		135	129		5.5	50		18	20	15	15	16	12	66	81	37	42	0.88
11	50	0	Bypass	0	0				0	1	1	1	1	0	0	1	98	83	155	155	105	100	131	120	0.801527	0.833333	40.7908	34.5473		1	0		139	147	6.3	1.1	76	122	29	28	28	20	79	16	114	93	46	47	0.68
12	30	0	Sleeve gastrectomy	0	0				0	1	0	0	1	0	0	0	112	77	167	167	117	92	137	107	0.854015	0.859813	40.1592	27.6095		0	0		97	102	22.3	7.6	136	385	13	12	13	13	20	10	117	93	40	42	1.25
13	46	0	Sleeve gastrectomy	0	0				0	1	0	0	0	0	0	0	115	91	156	156	114	106	132	126	0.863636	0.84127	47.2551	37.3932		2	0		134	136	21	8	54	63	24	29	18	20	26	22	91	106	37	41	1.06
14	39	0	Sleeve gastrectomy	1	1	0	1	23	1	0	1	1	0	1	0	0	156	110	173	173	141	111	164	135	0.859756	0.822222	52.1234	36.7537		1	0		163	168		2	50	50	16	14	14	8	37	25	54	52	42	46	2.78
15	46	0	Sleeve gastrectomy	1	1	0	1	11	0	0	0	1	0	0	0	0	104	85	159	159	132	102	130	98	1.01538	1.04082	41.1376	33.6221		2	2		140	135	24	15.6	50	76	25		20		28		96		42		1.36
16	55	0	Sleeve gastrectomy	1	1	0	1	20	0	1	1	1	1	0	0	1	115	91	165	165	125	110	145	127	0.862069	0.866142	42.2406	33.4252			0		130	137	11	8	94	80	17	18	22	17	22	14	68	78	40	43	1.87
17	52	0	Sleeve gastrectomy	0	0				0	1	1	0	1	0	0	1	141	105	160	160	128	108	155	131	0.825806	0.824427	55.0781	41.0156		2	1		134	130	2	1	81	176	26	29	24	28	19	21	40	44	41	42	1.2
18	43	0	Bypass	1	1	0	1	15	0	0	0	1	0	0	0	0	124	97	164	164		112		130		0.861538	46.1035	36.0648		4	2		128	138	9.5		50	54	21	30	18	20	17	12	59	53	35	39	1.21
19	48	0	Bypass	0	0				0	0	0	1	0	0	0	0	85	80	154	154	104	97	119	109	0.87395	0.889908	35.8408	33.7325		2	1		145	140	25	1.3	199	105	18	39	19	48	17	17	66	80	40	43	0.56
20	52	0	Bypass	1	1	0	1	20	0	1	1	0	1	0	0	1	152	117	164	164	133	134	145	123	0.917241	1.08943	56.514	43.5009		2	2		133	125	6	2	50	112	20	20	20	17	62	26	76	84	39	41	1.62
21	25	0	Bypass	1	1	0	1	3	0	0	0	0	0	0	0	0	168	109	177	177	138		155		0.890323		53.6244	34.792		3	1		142	140	16	8	50	50	28	23	28	11	35	25	64	81	37	43	1.69
22	40	0	Sleeve gastrectomy	0	0				0	0	0	1	0	0	0	0	139	112	165	165	143	126	150	139	0.953333	0.906475	51.056	41.1387		1	1		128	133	20	22	79	81	14	22	19	9	29	18	70	80	42	45	1.57
23	54	0	Sleeve gastrectomy	1	1	1	0	40	0	0	0	0	0	0	0	0	104	80	153	153	124	105	137	121	0.905109	0.867769	44.4274	34.1749		0	0		151	143		3	50	50	26	22	21	15	29	16	68	66	41	44	1.71
24	61	0	Sleeve gastrectomy	0	0				0	0	1	0	0	0	0	1	106	89	167	167	115	99	126	119	0.912698	0.831933	38.0078	31.9122		1	1		141	140	3.8	2.3	50	81	32	21	41	26	56	33	57	57	38	43	1.69
25	38	0	Bypass	0	0				0	0	0	0	0	0	0	0	134	110	166	166	129	103	146	134	0.883562	0.768657	48.6282	39.9187		1	0		132	120	6	2	50	53	15	23	10	12	12	8	70	67	40	40	0.46
26	28	1	Sleeve gastrectomy	0	0				0	0	0	0	0	0	0	0	185	143	191	191	153	136	144	146	1.0625	0.931507	50.7113	39.1985		1	0		168	161	5.8	0.9	50	50	27	27	44	33	85	52	94	124	45	48	1.25
27	27	0	Sleeve gastrectomy	0	0				0	0	0	0	0	0	0	0	118	95	155	155	107	96	146	129	0.732877	0.744186	49.1155	39.5421		1	1		135	126	11.8	12	150	457	25	16	32	19	13	7	48	47	40	42	0.88
28	27	0	Sleeve gastrectomy	0	0				0	0	0	0	0	0	0	0	115	83	169	169	112	87	126	105	0.888889	0.828571	40.2647	29.0606		1	1		125	129	16	18	57	55	20	24	25	25	24	11	69	81	41	46	1.21
29	47	0	Bypass	0	0				1	0	0	1	0	1	0	0	101	85	150	150	140	110	130	122	1.07692	0.901639	44.8889	37.7778		1	1		143	133	5.1	2.3	50	50	28	19	42	17	24	8	85	88	44	41	2.82
30	60	0	Bypass	1	1	1	0	60	0	1	0	0	1	0	0	0	107	91	160	160	131	117	129	120	1.0155	0.975	41.7969	35.5469		2	1		145	136	3.2	1.9	56	64	19	21	16	21	35	22	84	91	43	43	1.56
31	61	0	Sleeve gastrectomy	0	0				0	1	0	1	1	0	0	0	116	93.5	171	171	123	106	150	122	0.82	0.868852	39.6703	31.9757			0				10.5	12.2		54	21		22		26		84
32	44	0	Sleeve gastrectomy	0	0				0	0	0	0	0	0	0	0	104	93	162	162	118	110	138	122	0.855072	0.901639	39.6281	35.4367		2	1		132	136	10.2	4.4	118	50	17	23	15	14	16	12	55	53	39		1.15
33	35	0	Sleeve gastrectomy	0	0				0	0	0	0	0	0	0	0	118	87	168	168	128	91	141	117	0.907801	0.777778	41.8084	30.8248		2	0		133	121	25.4	8.7	61		23	29	28	56	19	10	91	90	41	46	1.23
34	24	0	Sleeve gastrectomy	0	0				0	0	0	0	0	0	0	0	129	102	160	160	150	116	151	133	0.993377	0.87218	50.3906	39.8438		0	0		137	130	31.6	17.8	50	50	20	14	29	21	26	21	64	75	38	42	1.27
35	47	0	Bypass	0	0				0	0	1	0	0	0	0	1	120	84	167	167	127	105	132	113	0.962121	0.929204	43.0277	30.1194			1		137	140			56	50	27	27	23	20	17	11	69	70	40	43	0.95
36	50	1	Sleeve gastrectomy	1	1	0	1	30	1	1	1	0	1	0	0	0	110	101	176	176	128	115	114.5	112	1.1179	1.02679	35.5114	32.6059		2	1		147	147	4.9	1.7	50		26	21	35	23	33	19	53	37	43	45	1.84
37	47	0	Sleeve gastrectomy	0	0				0	0	0	0	0	0	0	0	99	81	165	165	113	90	123	106	0.918699	0.849057	36.3636	29.7521		1	0		137	142	1.1	0.9	50	109	16	22	27	16	16	9	73	71	42	41	0.93
38	52	0	Sleeve gastrectomy	1	1	0	1	35	1	1	1	0	1	1	1	1	117	89	164	164	131		139		0.942446		43.5009	33.0904		0	1		142	148	8.8	2.1		50	25	31	36	24	25	11	77	51	45	46	4.37
39	45	0	Bypass	1	1	1	0	5	1	1	1	1	1	1	0	1	135	104	156	156	146	135	154	138	0.948052	0.978261	55.4734	42.735		2	1		140	137	12.4	1.2	100	126	26	23	35	25	44	24		88		43	1.06
40	44	0	Bypass	1	0	1	0	20	0	0	0	0	0	0	0	0	104	84	163	163	107	102	122	111	0.877049	0.918919	39.1434	31.6158		1	0		144	133	17.1		50	50	20	20	14	16	16	10	68	83	45	43	1.14
41	54	0	Sleeve gastrectomy	1	1	0	1	33	1	1	1	0	1	1	0	1	146	123	169	169	129	127	147	149	0.877551	0.852349	51.1187	43.0657		2	2		138	152	7.8	9.6	50	50		22		16		28		80		38	2.09
42	48	0	Bypass	1	1	1	0	3	1	1	1	0	1	1	1	1	180	128	165	165		146		120		1.21667	66.1157	47.0156		2	2		102	130	10.6	6.1	463	203	83	36	50	35	45	20	66	68	39	39	1.87
43	35	1	Sleeve gastrectomy	0	0				0	0	0	1	0	0	0	0	180	132	175	175	144	140	170	136	0.847059	1.02941	58.7755	43.102		2	0		154	161		7.4	53	50		19		12		7		75	35	41	1.46
44	44	1	Bypass	0	0				1	1	1	1	1	1	1	1	180	150	192	192	152	145	136	142	1.11765	1.02113	48.8281	40.6901		2	2		134	133	9	2.5	50	50	22	23	22	15	21	15	54	85	40	41	0.91
45	34	0	Sleeve gastrectomy	0	0				0	0	0	0	0	0	0	0	118	85	155	155	125	106	140	116	0.892857	0.913793	49.1155	35.3798		1	0		139	125	17	11		50	22		27		40		55		44	44	0.85
	2	after bariatric surgery
[truncated: 64 more columns]
